# Supplementary material for: Dye-Encapsulated Metal–Organic Frameworks for the Multi-Parameter Detection of Temperature
Source: Molecules. 2023 Jan 11;28(2):729. doi: 10.3390/molecules28020729 (PMC9861431; doi:10.3390/molecules28020729)
Supplement: Supplementary file 1 [file molecules-28-00729-s001.zip]

Archive with 1 entries (1 files):
- molecules-2018542-supplementary.pdf
